# Supplementary material for: Artificial intelligence models in prediction of response to cardiac resynchronization therapy: a systematic review
Source: Heart Fail Rev. 2023 Oct 20;29(1):133–50. doi: 10.1007/s10741-023-10357-8 (PMC10904439; doi:10.1007/s10741-023-10357-8)
Supplement: Supplementary file 2 — Supplementary file2 (XLSX 28 KB) [file 10741_2023_10357_MOESM2_ESM.xlsx]

## Sheet: supplementary table S2
Author and date	Design	N of patients	Age (mean)	Males (%)	LBBB (%)	ICM (%)	Inclusion criteria	Exclusion criteria	Definition of the primary outcome	Primary outcome reach (%)	Best algorithm	N of clusters	Pre-implantation input data	Post-implantation input data	Results	Factors associated with CRT response	N of input features	Other algorithms tested	Handling of missing values
Bivona D. et al. (2022)	retrospective cohort study	200	68 (median)	73	75.5	43.5	LVEF ≤35%, NYHA II-IV, QRS >120 ms, class I or II indication for CRT based on American Heart Association guidelines	NR	death (median follow-up of 4 years)	25	gaussian mixture model	3	clinical, laboratory, echocardiography	NR	3 response clusters: 10%, 40% and 66% deaths (overall death rate: 26%); cluster 2 vs cluster 1: HR 1.84 (95% CI: 1.35–2.50; P<0.001); cluster 3 vs cluster 1: HR 2.23 (95% CI: 1.71–2.90; P<0.001)	NR	3	k-means	imputed with use of an algorithm
Cikes M. et al. (2018)	RCT	1106	64	75	71	56	Patients from MADIT-CRT study: LVEF ≤30%, QRS ≥130 ms, NYHA I-II, sinus rythm	images in non-DICOM format, frame rate <30 Hz, missing of 4- or 2-chamber images, unacceptable image quality, use of echocardiographic contrast agent, presence of endocardial dropout, or out-of-plane images	death from any cause or a non-fatal HF event (average follow-up of 2.3 years)	20	multiple kernel learning and k-means clustering	4	demographic, clinical, laboratory, medications, echocardiography, electrocardiography	NR	phenogroups 1 and 3 were associated with a substantially better treatment effect of CRT-D on the primary outcome (HR 0.36; 95% CI 0.19–0.68; P<0.001 and HR 0.35; 95% CI 0.19–0.64; P<0.001) than observed in the other groups	non-ICM, LBBB, longer QRS duration, being female	50 from 77	NR	imputed with use of an algorithm
Fenny A. et al. (2020)	retrospective cohort study	840	66	67	63.2	56	LBBB/RBBB,/IVCD and QRS >120ms	narrow QRS <120ms or paced QRS.	composite of death, heart transplant, placement of left ventricular assist device at 12-month follow-up	78	k-means clustering	2	electrocardiography	NR	compared with group 2, group 1 had lower risk for reaching the composite end point (HR, 0.44 [95% CI, 0.38–0.53]; P<0.001)	LBBB, longer QRS duration, higher proportion of females, nonischemic cardiomyopathy, lower proportion of atrial fibrillation, better renal function, no RBBBs, less IVCDs	12	NR	NR
Gallard A. et al. (2021)	prospective cohort study	250	67	66	87.2	31.2	according to the 2013 ESC Guidelines on cardiac pacing and cardiac resynchronisation therapy	non–‘‘class I-A’’ and non–‘‘class I-B’’ indications for CRT, atrial fibrillation, inadequate echocardiographic image quality, and absence of echocardiographic follow-up at 6 months	decrease in LVESV of ≥15% at 6-month follow-up	74	k-means clustering	5	demographic, clinical, laboratory, echocardiography, electrocardiography	NR	five clusters were identified, with response rates of 50%, 71%, 72%, 86% and 93%, respectively (overall response rate was 74%)	cumulative strain developed by the lateral wall, difference of the cumulative strain developed by each wall to eject blood	70	NR	exclusion from analysis
Gallard A. et al. (2021)	prospective cohort study	250	67	66	87.2	31.2	according to the 2013 ESC Guidelines on cardiac pacing and cardiac resynchronisation therapy	non–‘‘class I-A’’ and non–‘‘class I-B’’ indications for CRT, atrial fibrillation, inadequate echocardiographic image quality, and absence of echocardiographic follow-up at 6 months	composite of death and hospitalization for HF (mean duration of follow-up was 3.7 years)	23	k-means clustering	5	demographic, clinical, laboratory, echocardiography, electrocardiography	NR	five clusters were identified, with adverse event rates of 37%, 14%, 14%, 14% and 7%	cumulative strain developed by the lateral wall, difference of the cumulative strain developed by each wall to eject blood	70	NR	exclusion from analysis
Galli E. et al. (2021)	prospective cohort study	193	67	71	88	33	according to the 2013 ESC Guidelines on cardiac pacing and cardiac resynchronisation therapy	study withdrawal, lead extraction because of infective endocarditis, lack of echocardiographic data	composite of heart transplantation, LV assist device implantation or all-cause death (median follow-up of 37 months)	15	k-medoid clustering	2	demographic, clinical, echocardiography, laboratory, electrocardiography	NR	in comparison to group 1 group 2 had higher outcome reach: HR 4.70 (95% CI, 2.1–10.0)	better kidney function, less dilated left ventricles, less restrictive filling patterns, better LV longitudinal function, less dilated right ventricles and significantly better RV function, less impaired ventriculoarterial coupling, higher prevalence of LV dyssynchrony, typical LBBB more prevalent, better CRT volumetric response. but There was no significant difference in QRS width and absolute L…	28	NR	imputed with use of an algorithm
Galli E. et al. (2021)	prospective cohort study	193	67	71	88	33	according to the 2013 ESC Guidelines on cardiac pacing and cardiac resynchronisation therapy	study withdrawal, lead extraction because of infective endocarditis, lack of echocardiographic data	decrease in LVESV of ≥15% at 6-month follow-up	68	k-medoid clustering	2	demographic, clinical, echocardiography, laboratory, electrocardiography	NR	group 1 and 2 had 89% and 34% responders, respectively (overall response rate: 68%)	better kidney function, less dilated left ventricles, less restrictive filling patterns, better LV longitudinal function, less dilated right ventricles and significantly better RV function, less impaired ventriculoarterial coupling, higher prevalence of LV dyssynchrony, typical LBBB more prevalent, better CRT volumetric response. but There was no significant difference in QRS width and absolute L…	28	NR	imputed with use of an algorithm
Riolet C. et al. (2021)	retrospective cohort study	328	72	50	72	37	according to the 2013 ESC Guidelines on cardiac pacing and cardiac resynchronisation therapy	myocardial infarction, acute coronary syndrome, coronary revascularization in the past 3 months; primary mitral or aortic valve disease; uncontrolled rapid atrial fibrillation.	death from any cause (median follow-up of 51 months)	32	agglomerative hierarchical clustering based on k-means	4	demographic, clinical, medications, laboratory, electrocardiography, echocardiography	lead position	in comparison to group 1, groups 2, 3 and 4 had greater risk of death: HR 0.89 (95% CI 0.47-1.70) HR 3.23 (95% Cl 1.9—5.5) and HR 2.49 (95% CI 1.38—4.50)	more frequently women, with a high proportion of LBBB and echocardiographic electromechanical dyssynchrony, more frequent QRS narrowing following CRT, better LVEF and global longitudinal strain, preserved RV function, smaller cardiac cavities, lower plasma BNP concentrations and lower left- and right-sided Doppler estimated intracardiac pressures	55	NR	NR
Riolet C. et al. (2021)	retrospective cohort study	328	72	50	72	37	according to the 2013 ESC Guidelines on cardiac pacing and cardiac resynchronisation therapy	myocardial infarction, acute coronary syndrome, coronary revascularization in the past 3 months; primary mitral or aortic valve disease; uncontrolled rapid atrial fibrillation.	decrease in LV end-systolic volume of ≥15% at 9-month follow-up	65	agglomerative hierarchical clustering based on k-means	4	demographic, clinical, medications, laboratory, electrocardiography, echocardiography	lead position	in groups 1 to 4 the response rates were 81%, 78%, 39%, 59%, respectively	more frequently women, with a high proportion of LBBB and echocardiographic electromechanical dyssynchrony, more frequent QRS narrowing following CRT, better LVEF and global longitudinal strain, preserved RV function, smaller cardiac cavities, lower plasma BNP concentrations and lower left- and right-sided Doppler estimated intracardiac pressures	55	NR	NR
																			NR

## Sheet: supplementary table S3
Author and date	Design	N of patients	Age (mean)	Males (%)	LBBB (%)	ICM (%)	Inclusion criteria	Exclusion criteria	Definition of the primary outcome	Primary outcome reach (%)	Best algorithm	Performance of the algorithm	Pre-implantation input data	Post-implantation input data	Most predictive variables (descending order)	N of input features	Other algorithms tested	Handling of missing values	Validation strategy (training/validation proportion)	Availability
Bivona D. et al. (2022)	retrospective cohort study	200	68 (median)	73	75.5	43.5	LVEF ≤35%, NYHA II-IV and QRS >120 ms, class I or II indication for CRT based on American Heart Association guidelines	NR	death (median follow-up of 4 years)	25	logistic regression	AUC 0.86	magnetic resonance imaging, laboratory, clinical	response cluster at 6-months follow-up	magnetic resonance imaging parameters, pre-CRT B-type natriuretic peptide, and pre-CRT peak VO2 + response cluster based on 6-months post-CRT LVESV, BNP and VO2 max change	4	NR	imputed with use of an algorithm	internal 5-fold cross-validation	http://gmmxcrt.pythonanywhere.com
Cai C. et al. (2021)	retrospective cohort study	1664	69	76	42.7	46.8	CRT-D or CRT-P implantation	patients without available LVEF variable at the 6‐month follow‐up; patients with more than 40% missing values in the baseline variables.	absolute improvement of >5% in LVEF measured at 6‐month follow‐up	51	stacked contractive autoencoder and ensemble of bagging/adaboost/xgboost	AUC 0.76	demographic, clinical, laboratory, medications, echocardiography, electrocardiography	lead position	NR	487	random forest, decision tree, gradient boosted machine, convolutional neural networks for raw ECG data	imputed with use of an algorithm	internal 5-fold cross-validation (70%), internal hold-out test set (30%)	NR
Feeny A. et al. (2019)	retrospective cohort study	925	66	65	63.2	56	CRT implantation	uncomplete data of the patient	10% absolute LVEF increase at 12-month follow-up	42	naive Bayes classifier	AUC 0.70	demographic, clinical, echocardiography, electrocardiography	lead position	QRS morphology, QRS duration, NYHA class, LVEF, LV end-diastolic diameter, sex, ICM, atrial fibrillation, and epicardial left ventricular lead	9 from 40 pre-selected	logistic regression, diagonal linear discriminant analysis, SVM, random forest, AdaBoost	excluded from the study	internal 5-fold cross-validation	http://riskcalc.org:3838/CRTResponseScore
Fernandes F. et al. (2023)	prospective cohort study	158	60	63	100	29	NYHA class II-IV, LVEF ≤35%, QRS ≥120ms and LBBB, OMT, age >18 years, sinus rythm	arrhythmias that prevented the gated acquisition; major coexisting illness afecting sur vival less than 1 year; right bundle branch block, pregnancy or breast-feeding, acute coronary syndromes, coronary artery bypass grafting, or percutaneous coronary intervention in the last 3 months before enrollment and within 6 months of CRT implantation.	LVEF improvement of ≥5% at 6-month follow-up	45	Prediction Analysis of Microarrays	AUC 0.80, sensitivty 0.86, specificity 0.75	demographic, clinical, medications, electrocardiography, SPECT	NR	SPECT-based stroke volume, myocardial infarction (+), NYHA class 3 (+), coronary artery disease (+), SPECT mass	24	Support Vector Machine, Linear Discriminant Analysis, K-Nearest Neighbor, Neural Network, Partial Least-Squares, Discriminant Analysis, Naïve Bayes, Random Forest	patient was excluded from the study	internal 3-fold cross-validation with 25 repeats, internal hold-out test set (20%)	NR
Field M. et al. (2020)	RCT	419	66	66	74	59.4	NYHA III-IV despite OMT, LVEF <35%, QRS duration >120 ms, sinus rythm	3rd degree AV block	decrease in LVESV ≥15% at 6-month follow-up	51	classification tree	probabilty of response in range from 30% to 63%	NR	electrocardiographic, intracardiac electrocardiographic	prolonged LV delay, long interventricular delay	2	NR	excluded from the study	internal cross-validation	Yes, in the publication
Gallard A. et al. (2020)	retrospective cohort study	323	66	69	87	33	symptomatic HF, LVEF <35%, QRS duration >120 ms, OMT	NR	decrease in LVESV ≥15% at the 6-month follow-up	68	random forest with feature selection	AUC 0.81	echocardiography, electrocardiography	NR	Septal Flash, E, E/A, E/EA, QRS duration, left ventricular end-diastolic volume, strain analysis	14 from 311 pre-selected	NR	NR	internal Monte Carlo cross-validation (80%/20%)	NR
Galli E. et al. (2021)	prospective cohort study	193	67	71	88	33	according to the 2013 ESC Guidelines on cardiac pacing and cardiac resynchronisation therapy	study withdrawal, lead extraction because of infective endocarditis, lack of echocardiographic data	decrease in LVESV ≥15% at 6-month follow-up	68	ensemble learning: Boruta algorithm and random forest	AUC 0.81	demographic, clinical, echocardiography, laboratory, electrocardiography	NR	SF, ApR, ischemic cardiomiopathy, E/e' ratio, right atrial volume, RV diameters, RV systolic area	16 from 28 pre-selected	NR	imputed with use of an algorithm	internal validation	NR
Galli E. et al. (2021)	prospective cohort study	193	67	71	88	33	according to the 2013 ESC Guidelines on cardiac pacing and cardiac resynchronisation therapy	study withdrawal, lead extraction because of infective endocarditis, lack of echocardiographic data	composite of heart transplantation, LV assist device implantation or all-cause death (median follow-up of 37 months)	15	ensemble learning: Boruta algorithm and random forest	AUC 0.84	demographic, clinical, echocardiography, laboratory, electrocardiography	NR	TAPSE, LV end-diastolic volume, LV end-systolic diameter, N-terminal pro–brain-type natriuretic peptide, glomerular filtration rate, NYHA class	11 from 28 pre-selected	NR	imputed with use of an algorithm	internal validation	NR
Haque A. et al. (2022)	RCT	794	66	67	77	56	NYHA class II-IV, LVEF≤35%, QRS ≥120ms	NR	decrease in ESV ≥15 mL at 6 months post-implantation	50	enseble of nine equally weighted algorithms	AUC 0.78	demographic, clinical, medications, laboratory, electrocardiography, echocardiography	electrocardiography	1D stretch, biomarker score, ischemic cardiomyopathy (+), quality of life score, age	56	K-Nearest Neighbors, Support Vector Classifier, Decision Tree Classifier, Random Forest, Adaptive Boosting, Gradient Boosted Classifier, Gaussian Naive Bayes classifier, Linear Discriminant Analysis, XGBoost, Catboost, logistic regression, Multi-Layer Perceptron Neural Network	imputed to match the most frequent value/imputed with use of the algorithm	internal 5-fold cross-validation (45%), internal hold-out test set (20%)	https:// github.com/SysMechBioLab/CRT_IML
He Z. et al. (2023)	retrospective cohort study	130	62	70	NR	NR	NYHA class II-IV, LVEF ≤35%, QRS ≥120ms, OMT	uncomplete data of the patient	LVEF improvement of ≥5% at 6-month follow-up	69	ensemble of unsupervised neural network and logistic regression	AUC 0.74	demographic, clinical, electrocardiography, echocardiography, SPECT	NR	Auto encoder-based SPECT MPI-derieved parameters	16	NR	patient was excluded from the study	external validation	NR
Hong J. et al. (2022)	prospective cohort study	280	68	58	9.5	28	NYHA class II-IV, LVEF ≤35%	uncomplete data of the patient	adverse outcome (-) [death, heart transplantation, extracorporeal membrane oxygenation (ECMO), or use of a ventricular assist device] OR LVEF increase at 12-month follow-up or earlier	20	classification tree	-	medications, echocardiography	NR	LVEF ≥ 30.87%, LA diameter <56.5 mm, optimal medical therapy (+)	3	NR	patient was excluded from the study	internal validation	Yes, in the publication
Howell S. et al. (2021)	RCT	741	66	68	74.5	57.5	NYHA III-IV despite OMT, LVEF <35%, QRS duration >120 ms, sinus rythm	3rd degree AV block, no toleration of the right ventricular pacing at VVI-40 for up to 2 weeks, previous CRT implantation	freedom from death, HF hospitalization and a decrease in LVESV ≥15% at 6-month follow-up	45	adaptive lasso model	AUC: 0.76	demographic, clinical, medications, laboratory, electrocardiography, echocardiography	lead position	LBBB, non-Ischemic CM, QRS width, QRS morphology, NT-proBNP, systolic blood pressure	19 from 43 pre-selected	random forest, convolutional neural network, lasso, plugin lasso, elastic net, ridge, and logistic regression	excluded from the study	internal 10-fold cross-validation (80%), internal hold-out test set (20%)	https://ecgpredictscd.org/crt
Hu S. et al. (2019)	retrospective cohort study	990	72	68	37.8	19.8	CRT implantation	no LVEF measurement at baseline or during follow-up (if not dead)	composite of <0% improvement in LVEF 6–18 months post-procedure or death by 18 months	41	ensemble learning: machine learning and natural language processing	AUC 0.75, 65% accuracy, 79% specificity, 26% sensitivty	demographic, clinical, laboratory, medications, echocardiography, electrocardiography, text	NR	most common phrases extracted from clinical notes: heart failure, aortic valve, renal function, renal failure, volume overload	NR	logistic regression, support vector machine, random forest and gradient boosting classifiers	NR	internal 5-fold cross-validation (80%), internal hold-out test set (20%)	NR
Kalscheur M. et al. (2018)	RCT	1076	65	68	NR	NR	NYHA III-IV despite OMT, LVEF <35%, QRS duration >120 ms	uncomplete data of the patient or unsuccessful CRT implantation during RCT	death or heart failure hospitalization at 12-month follow-up	32	random forest	AUC 0.74, 52% sensitivity, 38% NPV, 80% specificity, 88% PPV	demographic, clinical, medications, echocardiography, electrocardiography	NR	history of renal disease, the time from HF diagnosis, NYHA class, QRS duration, history of intermittent atrial arrhythmia	45	logistic regression, Naive Bayes, decision trees, sequential minimal optimization, decision lists	NR	internal 10-fold cross-validation (45%), internal hold-out test set (55%)	NR
Lei J. et al. (2019)	retrospective cohort study	117	69	62	63.2	53.9	CRT implantation according to the AHA 2013 guidelines on HF	CRT device replacement, atrial fbrillation which biventricular capture less than 90%	improvement in NYHA functional ≥1 and a decrease in LVESV ≥15% at 6-month follow-up	73	support vector machines	85% accuracy	clinical, echocardiography, electrocardiography	NR	QRS duration divided by relative wall thickness, LBBB, Non-ICM	3 from 31 pre-selected	k-nearest neighbours, random subspaces	excluded from the study	internal 10-fold cross-validation	NR
Liang Y. et al. (2021)	retrospective cohort study	752	62	72	66	9	QRS duration >120 ms, CRT implantation	NR	>10% absolute LVEF increase at 12-month follow-up	47	ridge regression	AUC 0.77, 92% specificity, 54% sensitivity	demographic, clinical, medications, laboratory, electrocardiography, echocardiography	lead position	LBBB, LV end-systolic diameter, history of percutaneous coronary intervention	19	logistic regression, elastic network, lasso regression, neural network, SVM, random forest, XGBoost and k-nearest neighbours	excluded from the study or imputed with use of an algorithm	internal 10-fold cross-validation	http://www. crt-response.com
Schmitz B. et al. (2014)	case-control study	156	62 (median)	87	NR	51	NYHA II–IV, QRS ≥120 ms, LVEF ≤35%, and LV end-diastolic diameter >55 mm, stable positioning of the left lead at the lateral or posterolateral wall level, proportion of time paced >97%.	patients with extensive scar burden	decrease in LVESV ≥15% at 6- to 12-month follow-up (median 9 months)	51	PART algorithm	85% accuracy, 88% specificity, 82% sensitivity	demographic, clinical, genetic, echocardiography, electrocardiography	NR	NR	15	14 other algorithms	imputed with use of an algorithm	internal 10-fold cross-validation	Yes, in the publication
Tokodi M. et al. (2020)	retrospective cohort study	1510	66	76	70	51	CRT implantation	<5 years follow-up	death at 5-year follow-up	53	random forest	AUC 0.80	demographic, clinical, medications, laboratory, electrocardiography, echocardiography	NR	age, QRS morphology, NYHA class, allopurinol, weight, LVEF, height, serum sodium, gender, haemoglobin concentration, type of atrial fibrillation, GFR	33 from 49 pre-selected	conditional inference, random forest, logistic regression, ridge regression, SVM, k-nearest neighbours, multi-layer perceptron, gradient boosting classifier	imputed with use of an algorithm	internal 10-fold cross-validation	https://arguscognitive.com/crt
Wouters P. et al. (2023)	retrospective cohort study	1306	68	70	78.7	49.7	NYHA class II-IV, LVEF ≤35%, QRS ≥120ms, OMT	no digitized ECG, QRS <120ms, RV pacing	combined clinical endpoint consisting of left ventricular assist device (LVAD) implantation, heart transplantation (HTx), and all-cause mortality (median follow-up 3.5 years)	30	FactorECG (neural network consisting from variational auto-encoder and decoder)	AUC 0.69	electrocardiography	NR	deep learning-based 21 factors	21	NR	patient was excluded from the study	internal validation by means of boostrap	https://crt.ecgx.ai
Wouters P. et al. (2023)	retrospective cohort study	821	NR	NR	78.7	49.7	NYHA class II-IV, LVEF ≤35%, QRS ≥120ms, OMT	no digitized ECG, QRS <120ms, RV pacing	decrease in LVESV ≥15% at 6 to 12-month follow-up	57	FactorECG (neural network consisting from variational auto-encoder and decoder)	AUC 0.69	electrocardiography	NR	deep learning-based 21 factors	21	NR	patient was excluded from the study	internal validation by means of boostrap	https://crt.ecgx.ai

## Sheet: supplementary table S4
Characteristics	All models	Unsupervised models	Unsupervised models (ECHO outcome)	Unsupervised models (clinical outcome)	Supervised models	Supervised models (ECHO outcome)	Supervised models (clinical outcome)
General characteristics of all models
N of AIMs (N of studies)	29 (22)	9 (6)	3 (3)	6 (6)	20 (18)	11 (11)	9 (9)
N of patients included in all studies	14258	2917	771	2917	11743	6335	6413
General characteristics per each model
Date of publication, median (range)	2021 (2014-2023)	2021 (2018-2022)	2021 (2021-2021)	2021 (2018-2022)	2021 (2014-2023)	2021 (2014-2023)	2021 (2018-2023)
N of patients, median (range)	328 (117-1664)	250 (193-1106)	250 (193-328)	289 (193-1106)	580 (117-1664)	419 (130-1664)	741 (117-1510)
Age (mean number of years), median (range)	67 (60-72)	67 (64-72)	67 (67-72)	67 (64-72)	66 (60-72)	66 (60-69)	67 (65-72)
Males in %, median (range)	68 (50-87)	67 (50-75)	66 (50-71)	69 (50-75)	69 (58-87)	69 (63-87)	68 (58-76)
LBBB (+) in %, median (range)	75 (9-100)	75 (63-88)	87 (72-88)	73 (63-88)	74 (9-100)	77 (42-100)	72 (9-88)
ICM (+) in %, median (range)	43 (9-59)	37 (31-56)	33 (31-37)	40 (31-56)	48 (9-59)	48 (9-59)	46 (19-57)
Primary outcome event rate (%), median (range)	47 (15-78)	32 (15-78)	68 (65-74)	22 (15-78)	48 (15-73)	51 (42-69)	32 (15-73)
Number of groups, median (range)	2 (2-5)	4 (2-5)	4 (2-5)	3 (2-5)	2 (2-2)	2 (2-2)	2 (2-2)
Accuracy of the best model, median (range)	-	-	-	-	78 (63-85)	78 (63-85)	75 (65-85)
AUC of the best model, median (range)	-	-	-	-	0.76 (0.69-0.86)	0.76 (0.69-0.81)	0.75 (0.69-0.86)
Models achieving ≥70% accuracy or AUC ≥0.70, N (%)	-	-	-	-	16 (80)	9 (82)	7 (78)
Models achieving ≥80% accuracy or AUC ≥0.80, N (%)	-	-	-	-	8 (40)	4 (36)	4 (44)
N of input features, median (range)	20 (2-487)	50 (3-70)	55 (28-70)	39 (3-70)	16 (2-487)	16 (2-487)	15 (3-45)
N of types of input data, median (range)	5 (1-7)	5 (1-7)	5 (5-7)	5 (1-7)	5 (1-7)	5 (1-7)	5 (1-7)
N of all algorithms tested, median (range)	1 (1-15)	1 (1-2)	1 (1-1)	1 (1-2)	2 (1-15)	5 (1-15)	1 (1-8)
Design
Retrospective cohort study, N (%)	15 (52)	4 (44)	1 (33)	3 (50)	11 (55)	6 (55)	5 (56)
Prospective cohort study, N (%)	8 (28)	4 (44)	2 (67)	2 (33)	4 (20)	2 (18)	2 (22)
RCT, N (%)	5 (17)	1 (11)	-	1 (17)	4 (20)	2 (18)	2 (22)
Case-control study, N (%)	1 (3)	-	-	-	1 (5)	1 (9)	-
Inclusion criteria
NYHA class II-IV, N (%)	23 (79)	8 (89)	3 (100)	5 (83)	15 (75)	8 (73)	7 (78)
QRS duration ≥120ms, N (%)	25 (86)	9 (100)	3 (100)	6 (100)	16 (80)	9 (82)	7 (78)
LVEF ≤35%, N (%)	23 (79)	8 (89)	3 (100)	5 (83)	15 (75)	8 (73)	7 (78)
Optimal medical therapy, N (%)	19 (66)	7 (78)	3 (100)	4 (67)	12 (60)	6 (55)	6 (67)
ESC/AHA guidelines on HF/cardiac pacing, N (%)	11 (38)	7 (78)	3 (100)	4 (67)	4 (20)	1 (9)	3 (33)
Primary outcome measure
Death, N (%)	14 (40)	6 (67)	0 (0)	6 (100)	8 (31)	0 (0)	8 (89)
Heart failure event, N (%)	10 (29)	4 (44)	0 (0)	4 (67)	6 (23)	0 (0)	6 (67)
LVESV improvement, N (%)	14 (40)	3 (33)	3 (100)	0 (0)	11 (42)	9 (53)	2 (22)
LVEF improvement, N (%)	11 (31)	0 (0)	0 (0)	0 (0)	11 (42)	9 (53)	2 (22)
Composite outcome, N (%)	12 (34)	4 (44)	0 (0)	4 (67)	8 (31)	1 (6)	7 (78)
Type of artificial intelligence algorithm
Non-deep learning algorithm	26 (90)	9 (100)	3 (100)	6 (100)	17 (85)	9 (82)	8 (89)
Deep learning algorithm	3 (10)	0 (0)	0 (0)	0 (0)	1 (15)	1 (18)	1 (11)
Type of pre-implantation input data
Demographic, N (%)	20 (69)	7 (78)	3 (100)	4 (67)	13 (65)	8 (73)	5 (56)
Clinical, N (%)	23 (79)	8 (89)	3 (100)	5 (83)	15 (75)	8 (73)	7 (78)
Laboratory, N (%)	17 (59)	8 (89)	3 (100)	5 (83)	9 (45)	4 (36)	5 (56)
Medications, N (%)	12 (41)	3 (33)	1 (33)	2 (33)	9 (45)	4 (36)	5 (56)
Echocardiography, N (%)	23 (79)	8 (89)	3 (100)	5 (83)	15 (75)	8 (73)	7 (78)
Electrocardiography, N (%)	17 (59)	5 (56)	2 (67)	3 (50)	12 (60)	7 (64)	5 (56)
Computed tomography, N (%)	0 (0)	0 (0)	0 (0)	0 (0)	0 (0)	0 (0)	0 (0)
Magnetic resonance imaging, N (%)	1 (3)	0 (0)	0 (0)	0 (0)	1 (5)	0 (0)	1 (11)
Ergospirometry, N (%)	1 (3)	0 (0)	0 (0)	0 (0)	1 (5)	0 (0)	1 (11)
Text, N (%)	1 (3)	0 (0)	0 (0)	0 (0)	1 (5)	0 (0)	1 (11)
Genetic, N (%)	1 (3)	0 (0)	0 (0)	0 (0)	1 (5)	1 (9)	0 (0)
Single-photon emission computed tomography, N (%)	2 (7)	0 (0)	0 (0)	0 (0)	2 (10)	2 (18)	0 (0)
No pre-implantation input data, N (%)	1 (3)	0 (0)	0 (0)	0 (0)	1 (5)	1 (9)	0 (0)
Type of post-implantation input data
Lead position, N (%)	6 (21)	2 (22)	1 (33)	1 (17)	4 (20)	3 (27)	1 (11)
Intracardiac electrocardiography, N (%)	1 (3)	0 (0)	0 (0)	0 (0)	1 (5)	1 (9)	0 (0)
Electrocardiography, N (%)	1 (3)	0 (0)	0 (0)	0 (0)	1 (5)	1 (9)	0 (0)
No post-implantation input data, N (%)	21 (72)	7 (78)	2 (67)	5 (83)	14 (70)	7 (64)	7 (78)
Accuracy/AUC of the supervised model based on given type of input data, median (range)
Demographic	76 (74-85)	-	-	-	76 (74-85)	77 (74-85)	75 (74-84)
Clinical	77 (74-86)	-	-	-	77 (74-86)	77 (74-85)	80 (74-86)
Laboratory	77 (75-86)	-	-	-	77 (75-86)	77 (76-81)	80 (75-86)
Medications	76 (74-78)	-	-	-	76 (74-78)	77 (76-78)	75 (74-76)
Echocardiography	77 (74-85)	-	-	-	77 (74-85)	78 (74-85)	76 (74-85)
Electrocardiography	75 (69-85)	-	-	-	75 (69-85)	77 (69-85)	74 (69-76)
Computed tomography	-	-	-	-	-	-	-
Magnetic resonance imaging	86 (86-86)	-	-	-	86 (86-86)	-	86 (86-86)
Ergospirometry	86 (86-86)	-	-	-	86 (86-86)	-	86 (86-86)
Text	75 (75-75)	-	-	-	75 (75-75)	-	75 (75-75)
Genetic	85 (85-85)	-	-	-	85 (85-85)	85 (85-85)
Single-photon emission computed tomography	74 (74-74)	-	-	-	74 (74-74)	74 (74-74)	-
No pre-implantation input data	63 (63-63)	-	-	-	63 (63-63)	63 (63-63)	-
Lead position	76 (76-77)	-	-	-	76 (76-77)	76 (76-77)	76 (76-76)
Intracardiac electrocardiography	63 (63-63)	-	-	-	63 (63-63)	63 (63-63)	-
Electrocardiography	63 (63-63)	-	-	-	63 (63-63)	63 (63-63)	-
No post-implantation input data	78 (69-85)	-	-	-	78 (69-85)	79 (69-85)	75 (69-85)
